# Supplementary material for: Experiences of children with central venous access devices: a mixed-methods study
Source: Pediatr Res. 2022 Apr 11;93(1):160–7. doi: 10.1038/s41390-022-02054-3 (PMC9876783; doi:10.1038/s41390-022-02054-3)
Supplement: Supplementary file 2 — Supplementary Table 2 [file 41390_2022_2054_MOESM2_ESM.xlsx]

## Sheet: Sheet1
Supplement Table 2. CVAD-associated experience, including comparisons across settings (per catheter days)
		Inpatient			OPD			Home			Total
Variable	Category	Days	Days % (Row)	Days % (Col)	Days	Days % (Row)	Days % (Col)	Days	Days % (Row)	Days % (Col)	Overall Days	% (Col)
Overall		3329	47.6	100	3147	45	100	517	7.4	100	6993	100
CVAD associated discomfort	No (0)	3146	48	94.5	2914	44.5	92.6	489	7.5	94.6	6549	93.7
	Mild (1-3)	156	42.4	4.7	196	53.3	6.2	16	4.3	3.1	368	5.3
	Moderate (4-6)	23	42.6	0.7	22	40.7	0.7	9	16.7	1.7	54	0.8
	Severe (≥7)	4	18.2	0.1	15	68.2	0.5	3	13.6	0.6	22	0.3
CVAD associated pain	No (0)	3167	47.4	95.1	2998	44.9	95.3	512	7.7	99	6677	95.5
	Mild (0-3)	119	51.1	3.6	109	46.8	3.5	5	2.1	1	233	3.3
	Moderate (4-6)	39	54.9	1.2	32	45.1	1	0	0	0	71	1
	Severe (≥7)	4	33.3	0.1	8	66.7	0.3	0	0	0	12	0.2
ADLs	None	2736	53.9	82.2	1955	38.5	62.1	381	7.5	73.7	5072	72.5
	Showering / bathing	127	39.2	3.8	170	52.5	5.4	27	8.3	5.2	324	4.6
	Playing / Leisure	117	61.3	3.5	72	37.7	2.3	2	1	0.4	191	2.7
	Daycare	68	52.7	2	61	47.3	1.9	0	0	0	129	1.8
	Sleeping	48	57.1	1.4	36	42.9	1.1	0	0	0	84	1.2
	Unknown	46	61.3	1.4	21	28	0.7	8	10.7	1.5	75	1.1
	Dressing	31	66	0.9	16	34	0.5	0	0	0	47	0.7
	Altered body image	0	0	0	26	100	0.8	0	0	0	26	0.4
	School	8	57.1	0.2	6	42.9	0.2	0	0	0	14	0.2
	Exercise	1	25	0	3	75	0.1	0	0	0	4	0.1
	Eating	3	100	0.1	0	0	0	0	0	0	3	0
	Moving	0	0	0	0	0	0	0	0	0	0	0
	Socialization	0	0	0	0	0	0	0	0	0	0	0
Patient reported outcome	None	2141	54.7	64.3	1433	36.6	45.5	340	8.7	65.8	3914	56
	Distress with dressing and line cares	730	52.3	21.9	612	43.8	19.4	55	3.9	10.6	1397	20
	Distress with access	233	40.8	7	311	54.5	9.9	27	4.7	5.2	571	8.2
	Unknown	69	75	2.1	19	20.7	0.6	4	4.3	0.8	92	1.3
Strategies for CVAD pain and anxiety	Parent support	744	49	22.3	719	47.3	22.8	56	3.7	10.8	1519	21.7
	Active distraction	347	44.9	10.4	406	52.6	12.9	19	2.5	3.7	772	11
	Passive distraction	301	49.5	9	290	47.7	9.2	17	2.8	3.3	608	8.7
	Professional support	269	50.9	8.1	247	46.7	7.8	13	2.5	2.5	529	7.6
	Ice/topic anaesthetics	51	22	1.5	175	75.4	5.6	6	2.6	1.2	232	3.3
	Other	70	64.2	2.1	27	24.8	0.9	12	11	2.3	109	1.6
	None	19	65.5	0.6	10	34.5	0.3	0	0	0	29	0.4
CVAD: Central vascular access device, ADL: Activity of Daily Living
